# Supplementary material for: Cleavage of DNA Substrate Containing Nucleotide Mismatch in the Complementary Region to sgRNA by Cas9 Endonuclease: Thermodynamic and Structural Features
Source: Int J Mol Sci. 2024 Oct 9;25(19):10862. doi: 10.3390/ijms251910862 (PMC11476762; doi:10.3390/ijms251910862)
Supplement: Supplementary file 1 [file ijms-25-10862-s001.zip]

Archive with 1 entries (1 files):
- ijms-3158770-supplementary.pdf
